# Supplementary material for: Emergence and Spread of Cephalosporinases in Wildlife: A Review
Source: Animals (Basel). 2021 Jun 12;11(6):1765. doi: 10.3390/ani11061765 (PMC8231518; doi:10.3390/ani11061765)
Supplement: Supplementary file 1 [file animals-11-01765-s001.zip]

Archive with 1 entries (1 files):
- animals-1245430-supplementary.pdf
